# Supplementary material for: Differential Jasmonate Profiles in Oat Roots and Leaves Reveal a Role for 12-Oxo Phytodienoic Acid (OPDA) in Drought Tolerance by Modulating Root Growth
Source: Plants (Basel). 2026 Apr 24;15(9):1312. doi: 10.3390/plants15091312 (PMC13164625; doi:10.3390/plants15091312)
Supplement: Supplementary file 1 [file plants-15-01312-s001.zip]

Archive with 1 entries (1 files):
- plants-4233915-supplementary.pdf
